# Supplementary material for: New Labeled PET Analogues Enable the Functional Screening and Characterization of PET-Degrading Enzymes
Source: ACS Sustain Chem Eng. 2024 Apr 1;12(15):5943–52. doi: 10.1021/acssuschemeng.4c00143 (PMC11187625; doi:10.1021/acssuschemeng.4c00143)
Supplement: Supplementary file 1 — sc4c00143_si_001.xlsx [file sc4c00143_si_001.xlsx]

## Sheet: Kinetic constants_full
muPET1
Kinetic constant Enzyme	KM (μM)	stdev (μM)	kcat (s-1)	stdev (s-1)	kcat/KM (M-1 s-1)	stdev kcat/KM (M-1 s-1)	Vmax (U/mg enzyme)	stdev (U/mg enzyme)
LCCICCG	1.614	0.1208	3.35833e-05	6.105e-07	20.8075	1.60262	58.11	1.056
IsPETase	6.709	0.5846	5.02667e-05	1.5065e-06	7.49242	0.690402	138.7	4.158
MoPE	1.854	0.128	2.97167e-05	4.97833e-07	16.0284	1.13871	58.73	0.9841
StGE2	0.7085	0.08519	5.71333e-07	1.35167e-08	0.806398	0.0988203	1.577	0.03731
A. niger lipase	5.723	0.538	8.655e-07	5.32167e-09	0.151232	0.0142472	2.723	0.0751
FoFaeC	0.001653	0.0001045	0.0300667	0.0004395
muPET2
Kinetic constant Enzyme	KM (μM)	stdev (μM)	kcat (s-1)	stdev (s-1)	kcat/KM (M-1 s-1)	stdev kcat/KM (M-1 s-1)	Vmax (U/mg enzyme)	stdev (U/mg enzyme)
LCCICCG	7.189	0.6886	5.77667e-05	1.82833e-06	8.03542	0.810605	99.95	3.163
IsPETase	9.311	0.7625	3.78667e-05	1.02633e-06	4.06687	0.350813	104.5	2.833
MoPE	15.59	1.468	0.00013955	5.99167e-06	8.95125	0.926363	275.9	11.85
StGE2	4.674	0.3801	3.445e-07	8.895e-09	0.0737056	0.00628877	0.9507	0.02455
A. niger lipase	1.015	0.07134	4.96667e-07	7.525e-09	0.489327	0.0351827	1.341	0.02032
FoFaeC	0.007485	0.0006351	0.000378833	1.208e-05
muPET3
Kinetic constant Enzyme	KM (μM)	stdev (μM)	kcat (s-1)	stdev (s-1)	kcat/KM (M-1 s-1)	stdev kcat/KM (M-1 s-1)	Vmax (U/mg enzyme)	stdev (U/mg enzyme)
LCCICCG	21.66	2.788	1.2595e-05	6.70833e-07	0.581487	0.0810017	21.79	1.161
IsPETase	34.13	5.519	2.83e-06	2.52833e-07	0.0829183	0.0153186	7.813	0.6976
MoPE	17.36	2.075	9.92e-07	4.61e-08	0.0571429	0.00732822	1.961	0.09112
StGE2	ND	ND	ND	ND	ND	ND	ND	ND
A. niger lipase	0.6323	0.07809	5.62667e-08	1.4915e-09	0.0889873	0.0112404	0.1519	0.004027
FoFaeC	0.002161	0.0002815	1.13783e-05	3.97333e-07

## Sheet: FoFaeC_Kinetic constants
FoFaeC substrate	KM (μM)	stdev (μM)	kcat (s-1)	stdev (s-1)	kcat/KM (M-1 s-1)	stdev kcat/KM (M-1 s-1)	Vmax (U/mg enzyme)	stdev (U/mg enzyme)
muPET1	0.001653	0.0001045	0.0300667	0.0004395	18189.2	1180.23	202039	2954
muPET2	0.007485	0.0006351	0.000378833	1.208e-05	50.6123	4.58769	2546	81.19
muPET3	0.002161	0.0002815	1.13783e-05	3.97333e-07	5.26531	0.710096	76.47	2.671
4MU-octanoate	0.001849	0.0002621	0.00214333	0.000131033	1159.19	178.948	14410	880.7
pnp-octanoate	0.7677	0.06788	8.5e-06	2.16e-07	0.011072	0.00101862	0.9522	0.0242

## Sheet: HPLC results
Released products Enzyme	TPA (mg/mg enzyme)	stdev (mg /mg enzyme)	MHET (mg/mg enzyme)	stdev (mg /mg enzyme)
LCCICCG	410.213	66.035	36.4929	9.42341
IsPETase	0	0.00218	105.693	11.6704
MoPE	1.0455	0.201	0.535929	0.0794375
FoFaeC	0.2945	0.01428	0	0
A. niger lipase	0.474	0.043171	0.0625982	0.00755388
StGE2	0	0	0.312625	0.0420982
FusIm	0.0545219	0.00724041	0	0
